# Supplementary material for: Evolving public behavior and attitudes towards COVID-19 and face masks in Taiwan: A social media study
Source: PLoS One. 2021 May 20;16(5):e0251845. doi: 10.1371/journal.pone.0251845 (PMC8136722; doi:10.1371/journal.pone.0251845)
Supplement: S1 File — (XLSX) [file pone.0251845.s004.xlsx]

## Sheet: for import
Date	Global total confirmed cases of COVID-19	Total confirmed cases of COIVD-19 in Taiwan	Volume of mentions of COVID-19 on social media	Volume of mentions of face masks on social media	Number of news report on COVID-19	Google searchvolumn of COVID-19	Google search volumn of face masks
2019-12-31	0	0	1.03134	0.796449	0.708049	0.5	0.5
2020-01-01	0	0	0.799215	0.411972	0.380378	0.5	0.5
2020-01-02	0	0	0.688735	0.314411	0.412882	0.5	1
2020-01-03	0	0	0.847403	0.475386	0.343483	1	1
2020-01-04	0.00116261	0	0.939077	0.498002	0.513906	1	1
2020-01-05	0.00116261	0	1.02781	0.447005	0.549045	1	1
2020-01-06	0.00465046	0	1.34632	0.521505	0.743187	1	1
2020-01-07	0.00465046	0	0.893828	1.48957	0.510392	1	1
2020-01-08	0.00465046	0	0.953181	1.17782	0.491066	1	1
2020-01-09	0.00465046	0	1.3334	0.667403	0.796774	1	1
2020-01-10	0.00465046	0	0.498922	0.640352	0.279354	1	1
2020-01-11	0.0523177	0	0.743975	0.601328	0.456806	1	1
2020-01-12	0.0523177	0	0.520077	0.385364	0.256514	1	1
2020-01-13	0.0581307	0	0.615866	0.629709	0.355781	1	1
2020-01-14	0.0592934	0	0.761017	0.494898	0.482281	1	1
2020-01-15	0.0592934	0	0.711654	0.834143	0.529719	1	1
2020-01-16	0.0592934	0	1.42037	0.491794	0.807316	2	1
2020-01-17	0.0651064	0	1.49089	0.357426	0.647434	1	1
2020-01-18	0.0848709	0	1.6378	0.351661	0.657097	2	1
2020-01-19	0.159278	0	1.53202	0.270509	0.636892	2	1
2020-01-20	0.327857	0	6.62408	0.69268	2.64332	8	3
2020-01-21	0.385988	2.5641	33.2238	5.16716	10.4275	37	11
2020-01-22	0.645251	2.5641	43.08	8.46959	18.5472	38	16
2020-01-23	0.759188	2.5641	32.9265	10.5383	12.8046	42	13
2020-01-24	1.09402	7.69231	31.519	13.3148	13.004	56	10
2020-01-25	2.34732	7.69231	41.1108	31.0092	14.8023	85	16
2020-01-26	3.24835	10.2564	77.8782	33.2726	51.576	100	27
2020-01-27	5.20038	12.8205	61.3057	29.2491	56.9724	82	41
2020-01-28	7.04196	20.5128	100	96.7025	100	96	71
2020-01-29	9.04863	20.5128	57.4365	76.2613	45.3494	81	83
2020-01-30	11.3657	23.0769	75.4194	83.652	63.2702	87	100
2020-01-31	13.2236	25.641	84.7808	79.7251	74.8581	74	76
2020-02-01	16.8742	25.641	62.9059	60.7345	50.9742	59	59
2020-02-02	20.1946	25.641	69.0104	61.7465	61.7171	62	54
2020-02-03	23.1139	25.641	59.7578	92.4852	47.4647	57	73
2020-02-04	27.7772	28.2051	91.1487	100	87.2217	54	51
2020-02-05	32.13	28.2051	86.6478	55.4862	80.6218	53	45
2020-02-06	35.8295	41.0256	93.0415	67.4959	72.4195	61	64
2020-02-07	39.9847	41.0256	72.6251	65.448	51.0779	70	57
2020-02-08	43.1574	43.5897	67.6976	44.7772	61.501	58	43
2020-02-09	46.6802	46.1538	59.5362	37.544	54.0858	52	41
2020-02-10	49.7169	46.1538	52.8898	34.1063	42.6217	54	36
2020-02-11	52.0886	46.1538	52.9968	34.8114	42.4065	44	30
2020-02-12	52.5758	46.1538	53.8165	27.4407	41.3971	39	26
2020-02-13	70.1871	46.1538	47.1836	27.0926	38.4384	40	29
2020-02-14	77.7638	46.1538	49.4743	28.8793	32.6379	38	24
2020-02-15	80.2576	46.1538	36.6857	23.0784	27.2739	34	22
2020-02-16	82.8084	51.2821	50.4593	18.3773	48.5619	56	24
2020-02-17	85.1732	56.4103	37.3592	17.3476	32.6651	44	26
2020-02-18	87.3728	56.4103	35.4528	18.6407	29.5992	42	25
2020-02-19	87.9414	61.5385	42.4489	24.054	41.1107	39	25
2020-02-20	88.5901	61.5385	50.6532	20.6913	43.6838	44	28
2020-02-21	89.3388	66.6667	40.0589	22.2793	31.8341	44	26
2020-02-22	91.3804	66.6667	29.8783	14.4425	23.8004	37	24
2020-02-23	91.8291	71.7949	36.7792	11.2328	32.3998	42	23
2020-02-24	92.5093	76.9231	36.4759	12.3232	29.536	45	21
2020-02-25	93.4917	79.4872	38.4164	19.0199	33.9152	42	24
2020-02-26	94.6334	82.0513	34.4914	15.4554	26.5176	38	24
2020-02-27	96.2134	82.0513	34.7641	13.7569	23.4842	40	23
2020-02-28	97.8038	87.1795	33.4178	11.6048	22.5899	38	20
2020-02-29	100	100	30.416	13.3649	17.7487	45	20
	The above are normalized scores
