# Supplementary material for: Evolving public behavior and attitudes towards COVID-19 and face masks in Taiwan: A social media study
Source: PLoS One. 2021 May 20;16(5):e0251845. doi: 10.1371/journal.pone.0251845 (PMC8136722; doi:10.1371/journal.pone.0251845)
Supplement: S2 File — (XLSX) [file pone.0251845.s005.xlsx]

## Sheet: Search Volume
	Google Search Volume of face masks.
Date	Taiwan	Singapore	Malaysia	Thailand	Vietnam	South Korea	Japan	Taiwan
2019-12-31	0.5	10	3	5	1	3	5	0.5
2020-01-01	0.5	4	5	6	0.5	3	4	0.5
2020-01-02	1	3	5	8	1	3	4	1
2020-01-03	1	2	7	8	1	5	4	1
2020-01-04	1	5	7	8	1	4	4	1
2020-01-05	1	6	5	8	1	3	4	1
2020-01-06	1	0	7	7	1	4	5	1
2020-01-07	1	4	5	8	1	4	5	1
2020-01-08	1	3	5	9	1	4	5	1
2020-01-09	1	4	5	10	1	5	5	1
2020-01-10	1	3	7	11	1	3	4	1
2020-01-11	1	3	5	9	1	3	5	1
2020-01-12	1	8	12	10	1	3	5	1
2020-01-13	1	4	8	10	0.5	3	5	1
2020-01-14	1	3	11	9	0.5	3	4	1
2020-01-15	1	4	9	9	1	3	5	1
2020-01-16	1	4	7	10	1	3	6	1
2020-01-17	1	2	5	8	1	3	5	1
2020-01-18	1	2	4	11	1	2	5	1
2020-01-19	1	3	5	11	1	2	6	1
2020-01-20	3	2	6	25	1	5	5	3
2020-01-21	11	5	8	35	1	5	8	11
2020-01-22	16	11	11	25	1	3	8	16
2020-01-23	13	18	13	19	4	4	11	13
2020-01-24	10	28	17	23	7	4	14	10
2020-01-25	16	26	22	42	5	6	13	16
2020-01-26	27	41	27	51	18	10	14	27
2020-01-27	41	53	68	63	22	18	18	41
2020-01-28	71	100	100	59	19	35	28	71
2020-01-29	83	100	99	74	17	31	44	83
2020-01-30	100	79	87	69	32	36	65	100
2020-01-31	76	58	83	59	100	40	69	76
2020-02-01	59	49	43	43	57	37	60	59
2020-02-02	54	30	38	49	34	33	53	54
2020-02-03	73	36	45	55	34	34	57	73
2020-02-04	51	28	49	54	29	27	49	51
2020-02-05	45	36	46	48	25	30	52	45
2020-02-06	64	38	61	44	23	30	43	64
2020-02-07	57	44	45	40	18	26	38	57
2020-02-08	43	42	52	26	16	25	39	43
2020-02-09	41	35	39	17	14	15	32	41
2020-02-10	36	43	48	21	13	19	31	36
2020-02-11	30	36	61	23	14	17	29	30
2020-02-12	26	30	42	21	13	13	28	26
2020-02-13	29	40	38	18	15	14	26	29
2020-02-14	24	26	35	17	13	12	27	24
2020-02-15	22	32	23	16	12	7	28	22
2020-02-16	24	24	27	14	12	8	28	24
2020-02-17	26	28	26	18	13	11	38	26
2020-02-18	25	16	33	17	11	13	42	25
2020-02-19	25	16	20	14	9	25	40	25
2020-02-20	28	9	14	18	8	32	45	28
2020-02-21	26	9	18	21	7	43	50	26
2020-02-22	24	18	11	18	7	55	46	24
2020-02-23	23	10	13	16	7	57	45	23
2020-02-24	21	15	13	21	9	99	57	21
2020-02-25	24	13	12	29	11	100	73	24
2020-02-26	24	13	15	63	9	90	84	24
2020-02-27	23	13	16	99	10	79	96	23
2020-02-28	20	9	17	100	9	90	100	20
2020-02-29	20	14	8	80	9	70	90	20

## Sheet: Confirmed cases
	Total confirmed cases of COVID-19
Date	Taiwan	Singapore	Malaysia	Thailand	Vietnam	South Korea	Japan	Singapore
2019-12-31	0	0	0	0	0	0	0	0
2020-01-01	0	0	0	0	0	0	0	0
2020-01-02	0	0	0	0	0	0	0	0
2020-01-03	0	0	0	0	0	0	0	0
2020-01-04	0	0	0	0	0	0	0	0
2020-01-05	0	0	0	0	0	0	0	0
2020-01-06	0	0	0	0	0	0	0	0
2020-01-07	0	0	0	0	0	0	0	0
2020-01-08	0	0	0	0	0	0	0	0
2020-01-09	0	0	0	0	0	0	0	0
2020-01-10	0	0	0	0	0	0	0	0
2020-01-11	0	0	0	0	0	0	0	0
2020-01-12	0	0	0	0	0	0	0	0
2020-01-13	0	0	0	1	0	0	0	0
2020-01-14	0	0	0	1	0	0	0	0
2020-01-15	0	0	0	1	0	0	1	0
2020-01-16	0	0	0	1	0	0	1	0
2020-01-17	0	0	0	2	0	0	1	0
2020-01-18	0	0	0	2	0	0	1	0
2020-01-19	0	0	0	2	0	0	1	0
2020-01-20	0	0	0	2	0	0	1	0
2020-01-21	1	0	0	2	0	1	1	0
2020-01-22	1	0	0	4	0	1	1	0
2020-01-23	1	0	0	4	0	1	1	0
2020-01-24	1	3	0	4	2	2	2	3
2020-01-25	3	3	3	5	2	2	2	3
2020-01-26	3	4	4	5	2	2	3	4
2020-01-27	5	4	4	8	2	4	3	4
2020-01-28	7	5	4	14	2	4	4	5
2020-01-29	8	7	7	14	2	4	7	7
2020-01-30	8	10	7	14	2	4	11	10
2020-01-31	9	13	8	14	5	11	14	13
2020-02-01	10	16	8	19	5	12	15	16
2020-02-02	10	18	8	19	7	15	19	18
2020-02-03	10	18	8	19	8	15	20	18
2020-02-04	10	18	8	19	9	16	20	18
2020-02-05	11	24	10	25	10	18	25	24
2020-02-06	11	28	12	25	10	23	25	28
2020-02-07	16	30	14	25	12	24	25	30
2020-02-08	17	33	15	32	13	24	25	33
2020-02-09	18	40	16	32	14	27	25	40
2020-02-10	18	43	18	32	14	27	25	43
2020-02-11	18	45	18	32	15	28	25	45
2020-02-12	18	47	18	33	15	28	25	47
2020-02-13	18	50	18	33	16	28	29	50
2020-02-14	18	58	19	33	16	28	30	58
2020-02-15	18	67	21	34	16	28	38	67
2020-02-16	18	72	22	34	16	29	52	72
2020-02-17	20	75	22	34	16	30	59	75
2020-02-18	22	77	22	35	16	31	59	77
2020-02-19	22	81	22	35	16	51	66	81
2020-02-20	24	84	22	35	16	104	84	84
2020-02-21	24	85	22	35	16	204	93	85
2020-02-22	26	86	22	35	16	346	105	86
2020-02-23	26	89	22	35	16	602	132	89
2020-02-24	28	89	22	35	16	763	144	89
2020-02-25	30	90	22	37	16	977	144	90
2020-02-26	31	91	22	40	16	1261	164	91
2020-02-27	32	93	22	40	16	1766	186	93
2020-02-28	34	96	23	40	16	2337	210	96
2020-02-29	39	98	25	42	16	3150	230	98
