# Supplementary material for: Evolving public behavior and attitudes towards COVID-19 and face masks in Taiwan: A social media study
Source: PLoS One. 2021 May 20;16(5):e0251845. doi: 10.1371/journal.pone.0251845 (PMC8136722; doi:10.1371/journal.pone.0251845)
Supplement: S3 File — (XLSX) [file pone.0251845.s006.xlsx]

## Sheet: 樞紐
列標籤	平均值 - 口罩搜尋度
Loss of control	34.3
Severity	25.5385
Uncertainty	21.3864
Untrustworthy	29.5417
Vulnerable	26.3978
(空白)
總計	26.5681

## Sheet: For 查表
2020-01-01	1277		0.5		880		0.5
2020-01-02	1219	-58	0.5	0	684	-196	1	1	1
2020-01-03	1068	-151	1	0.5	1053	369	1	2	2
2020-01-04	1491	423	1	0	1073	20	1	0
2020-01-05	1523	32	1	0	984	-89	1	0
2020-01-06	2102	579	1	0	1145	161	1	0
2020-01-07	1877	-225	1	0	3326	2181	1	0
2020-01-08	1870	-7	1	0	2582	-744	1	0
2020-01-09	2222	352	1	0	1452	-1130	1	0
2020-01-10	1657	-565	1	0	1425	-27	1	0
2020-01-11	1224	-433	1	0	1291	-134	1	0
2020-01-12	1147	-77	1	0	855	-436	0.5	-0.5
2020-01-13	1236	89	1	0	1400	545	1	0.5
2020-01-14	1866	630	1	0	1087	-313	1	0
2020-01-15	1463	-403	1	0	1825	738	1	0
2020-01-16	2812	1349	2	1	1083	-742	1	0
2020-01-17	4705	1893	1	-1	769	-314	1	0
2020-01-18	3812	-893	2	1	775	6	1	0
2020-01-19	2942	-870	2	0	591	-184	1	0
2020-01-20	13036	10094	9	7	1501	910	2	1
2020-01-21	67970	54934	37	28	11136	9635	11	9
2020-01-22	87408	19438	41	4	18049	6913	16	5
2020-01-23	78984	-8424	43	2	22996	4947	14	-2
2020-01-24	69360	-9624	60	17	29426	6430	11	-3
2020-01-25	97917	28557	85	25	68400	38974	17	6
2020-01-26	127634	29717	99	14	70323	1923	27	10
2020-01-27	90110	-37524	83	-16	62348	-7975	43	16
2020-01-28	128152	38042	100	17	204343	141995	72	29
2020-01-29	106969	-21183	85	-15	165370	-38973	85	13
2020-01-30	129762	22793	88	3	179146	13776	100	15
2020-01-31	139427	9665	75	-13	170730	-8416	74	-26
2020-02-01	119019	-20408	64	-11	130603	-40127	60	-14
2020-02-02	115003	-4016	63	-1	130951	348	54	-6
2020-02-03	146447	31444	60	-3	198092	67141	70	16
2020-02-04	201126	54679	58	-2	212884	14792	52	-18
2020-02-05	195069	-6057	55	-3	118289	-94595	46	-6
2020-02-06	211599	16530	62	7	143609	25320	67	21
2020-02-07	188524	-23075	69	7	139272	-4337	56	-11
2020-02-08	155544	-32980	60	-9	93944	-45328	45	-11
2020-02-09	117969	-37575	52	-8	76941	-17003	40	-5
2020-02-10	127933	9964	57	5	72130	-4811	37	-3
2020-02-11	156731	28798	46	-11	75862	3732	30	-7
2020-02-12	147185	-9546	39	-7	58268	-17594	28	-2
2020-02-13	121389	-25796	40	1	59353	1085	29	1
2020-02-14	160481	39092	37	-3	63651	4298	25	-4
2020-02-15	164783	4302	34	-3	50053	-13598	24	-1
2020-02-16	112223	-52560	57	23	36399	-13654	26	2
2020-02-17	109305	-2918	47	-10	37624	1225	28	2
2020-02-18	113819	4514	43	-4	39975	2351	27	-1
2020-02-19	103821	-9998	39	-4	49819	9844	25	-2
2020-02-20	121992	18171	46	7	42294	-7525	26	1
2020-02-21	122876	884	44	-2	47495	5201	27	1
2020-02-22	101751	-21125	39	-5	31843	-15652	24	-3
2020-02-23	105268	3517	44	5	23670	-8173	22	-2
2020-02-24	117842	12574	44	0	26333	2663	21	-1
2020-02-25	151258	33416	42	-2	40164	13831	24	3
2020-02-26	157066	5808	39	-3	34051	-6113	25	1
2020-02-27	146580	-10486	42	3	30336	-3715	23	-2
2020-02-28	114441	-32139	42	0	25336	-5000	21	-2
2020-02-29	101998	-12443	47	5	28984	3648	20	-1
2020-03-01	86031	-15967	41	-6	26891	-2093	22	2
2020-03-02	96340	10309	41	0	37588	10697	26	4
2020-03-03	110322	13982	34	-7	34539	-3049	18	-8
2020-03-04	104329	-5993	32	-2	37036	2497	19	1
2020-03-05	99805	-4524	30	-2	36007	-1029	26	7
2020-03-06	91818	-7987	29	-1	49494	13487	26	0
2020-03-07	83659	-8159	27	-2	35991	-13503	26	0
2020-03-08	71159	-12500	28	1	30000	-5991	29	3
2020-03-09	107913	36754	27	-1	54472	24472	26	-3
2020-03-10	93721	-14192	25	-2	53544	-928	25	-1
2020-03-11	101804	8083	27	2	69999	16455	26	1
2020-03-12	131265	29461	33	6	62122	-7877	46	20
2020-03-13	124319	-6946	30	-3	33414	-28708	27	-19
2020-03-14	94380	-29939	26	-4	26315	-7099	24	-3
2020-03-15	94196	-184	37	11	30410	4095	24	0
2020-03-16	116600	22404	42	5	24612	-5798	24	0
2020-03-17	175332	58732	45	3	25154	542	23	-1
2020-03-18	187542	12210	61	16	35360	10206	27	4
2020-03-19				36	50		37
2020-03-20				28	53		28
2020-03-21							28
2020-03-22							29
2020-03-23							25
2020-03-24							25
2020-03-25							40
2020-03-26							37
2020-03-27							29
2020-03-28							33
2020-03-29							26

## Sheet: 1231-0329(events)
Case number	Data	Coding for type of fear	Types of fear	Google search volume of face masks	Popluar events	Channel	Source	Summary and notes	The number of comments
1	2020-01-01	A-4	Uncertainty	0.5	[爆卦] 武漢飛機疑因不明肺炎停飛	PTT	八卦板	武漢因不明肺炎停飛	306
2	2020-01-01	A-4	Uncertainty	0.5	[新聞] 武漢不明肺炎 陸醫院噤聲！台啟動直航登	PTT	八卦板	不明原因肺炎，武漢華南海鮮市場休市	106
3	2020-01-02	A-4	Uncertainty	1	香港傳出由武漢帶來的肺炎病患	PTT	八卦板	檢驗結果皆為陰性反應，但卻找不出原因	199
4	2020-01-03	A-5	Susceptibility	1	中國武漢肺炎延燒！香港憂心SARS重演 機場加裝紅外線熱像儀加強檢疫避免疫情傳入香港	YOUTUBE	從台灣看見世界的故事	香港避免疫情深入香港 在機場安裝紅外線熱像儀	195
5	2020-01-03	A-4	Uncertainty	1	3港人自武漢返港 出現上呼吸道感染、發燒	PTT	八卦板	3港人從武漢回港 出現疑是肺炎徵狀	116
6	2020-01-03	A-2	Severity	1	武漢通報不明病毒性肺炎共44例 重症11例	PTT	八卦板	武漢肺炎共44例 重症11例	86
7	2020-01-04	A-4	Uncertainty	1	新加坡出現懷疑首宗武漢肺炎病例	PTT	八卦板	新加坡首宗儀式病例	146
8	2020-01-04	A-4	Uncertainty	1	武漢肺炎爆增到44例 香港宣布啟動「嚴重」應變計畫	LINE TODAY	國際	中累計44例 香港政府啟動應變計畫	113
9	2020-01-05	A-4	Uncertainty	1	中共說武漢肺炎已排除是sars	PTT	八卦板	排除肺炎為sars但仍對其來源未知	373
10	2020-01-05	A-5	Susceptibility	1	武漢不明肺炎快速蔓延 香港再增6宗病例	PTT	八卦板	香港再增六宗病例	95
11	2020-01-06	A-4	Uncertainty	1	武漢肺炎增至59例 WHO：不建議對陸實施旅	PTT	八卦板	武漢「不明原因肺炎」目前尚未確定病因	265
12	2020-01-06	A-5	Susceptibility	1	涉事病人要求自行承擔風險下出院	FACEBOOK	晴報 Sky Post	香港累計16個懷疑個案 其一個案自行出院	143
13	2020-01-07	A-4	Uncertainty	1	中國武漢不明原因肺炎感染的病例，持續增加	FACEBOOK	中時電子	中國武漢不明肺炎確診持續增加	183
14	2020-01-08	A-5	Susceptibility	1	武漢不明肺炎再擴大？南韓驚現首例	PTT	八卦板	南韓驚現首例「中國籍」疑似感染者	99
15	2020-01-09	A-2	Severity	1	武漢肺炎是「新型冠狀病毒」 疫苗研發恐	PTT	八卦板	專家初步斷定肺炎為新型冠狀病毒	140
16	2020-01-09	A-5	Susceptibility	1	台3例疾管署排除是"武漢肺炎" 世衛證實"新型冠狀病毒"中累積59例.港達38例	YOUTUBE	從台灣看見的故事	台3例疑是被排除 中累積59例、港達38例	131
17	2020-01-10	A-5	Susceptibility	1	30億人次春運登場!武漢肺炎疫情恐擴大	YOUTUBE	從台灣看見的故事	新型冠狀病毒蔓延，全港累計48個案	109
18	2020-01-10	A-4	Uncertainty	1	武漢肺炎 可能人傳人	LINE TODAY	生活	最快在下週公布病毒基因圖譜	36
19	2020-01-11	A-2	Severity	1	1死7重症???? #中國 #武漢 #肺炎	FACEBOOK	蘋果日報即時新聞	中國首次證實死亡及重症案例	110
20	2020-01-12	A-6	Without fear	1	[新聞] 獲中國同意 我將派專家訪查武漢肺炎疫情	PTT	八卦板	台灣將派專家訪查武漢肺炎疫情	192
21	2020-01-13	A-5	Susceptibility	1	#新聞快訊：嚟緊去泰國，請做好衛生	FACEBOOK	又飛啦! Flyagain.la	泰國出現首宗中國以外境外感染案例	157
22	2020-01-14	A-2	Severity	1	【關鍵時刻】20200113 節目播出版（有字幕）｜劉寶傑	YOUTUBE	關鍵時刻	武漢肺炎病毒基因定序出爐 竟與SARS「相似度高達80%」	1514
23	2020-01-16	A-5	Susceptibility	1	日本也出現武漢肺炎的病例......	FACEBOOK	蘋果日報新聞網	日本出現武漢肺炎的例	134
24	2020-01-17	A-2	Severity	1	[新聞] 大陸宣布 「武漢肺炎」新增一名死亡病例	PTT	八卦板	大陸宣布 「武漢肺炎」新增一名死亡病例	148
25	2020-01-17	A-1	Mistrust	1	[新聞] 武漢肺炎疫情疑遭隱瞞	PTT	八卦板	懷疑武漢肺炎疫情遭隱瞞	261
26	2020-01-17	A-4	Uncertainty	1	標題[新聞] 武漢肺炎泰國有新病例台灣4疑似個案檢驗	PTT	八卦板	武漢肺炎泰國有新病例；台灣4疑似個案檢驗	72
27	2020-01-17	A-6	Without fear	1	武漢肺炎無法排除人傳人 美國務院警告防疫	PTT	八卦板	美加發布旅遊健康警告，各國將加強機場管控	19
28	2020-01-18	A-1	Mistrust	1	武漢肺炎再增1死！疑死者兒爆「全家得病」遭當局封殺	PTT	八卦板	網友PO文寫道家人染病，微博帳號不久即消失	229
29	2020-01-19	A-4	Uncertainty	1	武漢肺炎台灣新增一通報病例！快篩為A流 明待二次檢驗	PTT	八卦板	新增一通報病例，是否為新冠病毒感染仍待檢驗	218
30	2020-01-20	A-1	Mistrust	2	[新聞] 武漢肺炎已死多少人？殯儀館、醫院爆恐怖	PTT	八卦板	懷疑中國隱匿疫情	502
31	2020-01-20	A-2	Severity	2	中國武漢肺炎3死198人確診 北京.廣東首現病例－民視新聞	YOUTUBE	民視新聞	武漢已累積198例，死亡3人，病例包含中國其他地區
32	2020-01-20	A-5	Susceptibility	2	#武漢肺炎 爆發以來，疫情越來越嚴重，目	FACEBOOK	范琪斐的美國時間	中國春運恐擴大感染	327
33	2020-01-20	A-6	Without fear	2	國家守護你 安心過好年	Facebook	陳其邁	成立第三級中央流行疫情指揮中心	444
34	2020-01-21	A-1	Mistrust	11	"武漢肺炎"病毒亂竄病例天天增加！ 全中國24省市全淪陷 陸官方狀況外!?｜主播 郭雅慧｜【新聞16說清楚】20200122|三立新聞台	YOUTUBE	關鍵時刻	質疑中國大陸隱匿病情	1743
35	2020-01-21	A-2	Severity	11	#中國武漢肺炎入侵台灣！ #疫情全面大爆	FACEBOOK	3Q 陳柏惟	新冠肺炎死亡率較sars低	916
36	2020-01-21	A-3	Loss of control	11	武漢肺炎確診讓 # 醫療口罩 一瞬間晉升	FBG	Costco好市多 商品經驗老實說	民眾瘋搶口罩	601
37	2020-01-21	A-5	Susceptibility	11	#爆卦 #高調 武漢肺炎進到台灣了！！！	Dcard forum	時事	民撻伐首例病患不該帶病毒回台	3877
38	2020-01-22	A-1	Mistrust	15	"武漢肺炎"病毒亂竄病例天天增加！ 全中國24省市全淪陷 陸官方狀況外!?｜主播 郭雅慧｜【新聞16說清楚】20200122|三立新聞台	YOUTUBE	關鍵時刻	質疑中國大陸隱匿病情	1743
39	2020-01-22	A-4	Uncertainty	15	劉樂妍坦言「人心惶惶」，當地民眾都在搶購口罩	FACEBOOK	Yahoo!奇摩新聞	中9死 全民瘋搶口罩	2447
40	2020-01-23	A-4	Uncertainty	13	[新聞] 陸武漢肺炎571人病17死 95人危急	PTT	八卦板	新冠肺炎疑似跨物種感染	252
41	2020-01-24	A-2	Severity	11	【TVBS新聞精華】20200124 TVBS武漢肺炎封城第二天追蹤	YOUTUBE	TVBS NEWS	首現武漢以外死亡案例	1514
42	2020-01-24	A-4	Uncertainty	11	台灣不准出口口罩	FACEBOOK	黃智賢世界	政府禁止台灣口罩外銷	21235
43	2020-01-24	A-6	Without fear	11	1天4班？武漢醫師崩潰 電話嘶吼求助	FACEBOOK	東森新聞	武漢醫師操勞過度想回家	3666
44	2020-01-25	A-5	Susceptibility	17	【TVBS新聞精華】20200125 TVBS武漢肺炎封城第三天追蹤	YOUTUBE	TVBS NEWS	肺炎患者趴趴走，憂港成下一個武漢	5546
45	2020-01-26	A-1	Mistrust	28	武漢肺炎 武漢人最深的控訴，翻牆向全球求	FACEBOOK	公民1985行動聯盟	武漢人控訴中國政府防疫不當	21350
46	2020-01-26	A-3	Loss of control	28	【武漢肺炎大爆發??】政府死不封關！口罩被炒賣缺貨！難道香港也要變成武漢？(中字)	YOUTUBE	笑波子	香港不封關、港民搶口罩	2437
47	2020-01-26	A-6	Without fear	28	陸客遊九份未戴口罩！堅定喊：相信祖國	FACEBOOK	東森新聞	陸客遊九份不戴口罩 喊「相信祖國」	4102
48	2020-01-27	A-6	Without fear	41	陸客抵台無法入境！他氣罵：沒人情味	FACEBOOK	東森新聞	陸客抵台無法入境	3073
49	2020-01-27	A-5	Susceptibility	41	武漢市長爆500萬人逃離 恐增千名武漢肺炎確診	YOUTUBE	TVBS NEWS	武漢封城前500萬人逃離 恐因此加劇疫情	2554
50	2020-01-28	A-1	Mistrust	69	范范竟然譙粗口@@"" #范瑋琪 #口罩	FACEBOOK	蘋果日報即時新聞	范瑋琪質疑口罩管制出口政策	2947
51	2020-01-28	A-5	Susceptibility	69	LIVE／國內再增2例武漢肺炎確診病例！	FACEBOOK	ETtoday新聞雲	民眾欲知確診案例過去足跡，憂被感染	3020
52	2020-01-28	A-4	Uncertainty	69	[爆卦] 武漢肺炎-現階段所知關於防疫的科學證據	PTT	八卦	新冠病毒在各環境中的存活能力未知	463
53	2020-01-28	A-1	Mistrust	69	這幾天我每天都想發臉書，但寫寫刪刪數十回	FACEBOOK	于美人	為何拒台入WHO 為何隱瞞疫情造成全世界恐慌	12570
54	2020-01-29	A-4	Uncertainty	81	【情報】新加坡、越南、尼泊爾淪陷！台再添2例 菲、澳、英、義、芬傳疑似例【2019新型冠狀病毒】	巴哈姆特哈拉區	場外休憩區	病毒有變異可能	89
55	2020-01-29	A-2	Severity	81	[真相揭密] 武漢肺炎真實死亡率為何? 官方數據可信嗎? | 蒼藍鴿聊醫學EP119	YOUTUBE	蒼藍鴿的醫學天地	說明新冠肺炎傳染力與死亡率	1678
56	2020-01-29	A-3	Loss of control	81	關於武漢肺炎。我有話想對馬來西亞政府說。	FACEBOOK	Namewee 黃明志	中國人於大馬搶口罩，大馬無力對付新冠肺炎	2179
57	2020-01-30	A-3	Loss of control	100	范瑋琪為口罩罵「狗官」 武漢市長解釋為何隱匿疫情	YOUTUBE	眼球中央電視台	政府禁口罩出口政客藝人齊開罵 武漢市長打臉中央 疫情通報須經非法政權點頭	5849
58	2020-01-31	A-3	Loss of control	74	口罩6元被嫌貴 蔡英文親曝原因：國內需求暫靠台灣製造	LINE TODAY	國內	民眾不滿及質疑口罩6元太貴	1298
59	2020-01-31	A-2	Severity	74	【辣新聞152】惡鄰局隱匿疫情！ 台灣挺過武漢肺炎？ 2020.01.30	YOUTUBE	民視新聞	武漢肺炎致死率2%，症狀多輕微	643
60	2020-01-31	A-3	Loss of control	74	【 志祺七七 】口罩之亂與公關危機、知名學者是在哈佛、籃球巨星驟逝、土耳其強震《新聞回顧》EP 051 ft. 范瑋琪、Kobe Bryant、安倍晉三、杜魯道、馬來西亞、ICAO、WHO	YOUTUBE	志祺七七 X 圖文不符	民眾搶口罩	1101
61	2020-01-31	A-4	Uncertainty	74	【關鍵時刻】20200130 節目播出版（有字幕）｜劉寶傑	YOUTUBE	關鍵時刻	新冠病毒疑似來自武漢P4實驗室	811
62	2020-01-31	A-5	Susceptibility	74	[爆卦] 疾管署新聞稿 第6例、第7例確診	PTT	八卦板	境外移入案例引發民眾恐慌	2138
63	2020-02-01	A-4	Uncertainty	59	防疫沒有假日 嚴密監控疫情	Facebook	陳其邁	廣東已有社區傳播，將廣東省列為二級流行地區	558
64	2020-02-01	A-5	Susceptibility	59	武漢肺炎引爆種族歧視》	Yahoo news		武漢肺炎疫情擴散，全球蔓延反華種族主義	195
65	2020-02-02	A-2	Severity	53	【疫情指揮中心說明記者會 LIVE】 武	FACEBOOK	TVBS 新聞	武漢肺炎中國大陸境外死亡首例證實	1928
66	2020-02-02	A-5	Susceptibility	53	武漢肺炎大陸昨新增逾2千例 總計逾1.4萬例304死；繼黃岡之後，溫州也祭出限出令	YOUTUBE	TVBS	台灣將溫州市列入二級流行地區	888
67	2020-02-02	A-3	Loss of control	53	夜排仍搶嘸口罩！她撲空怒譙：什麼鳥政府	FACEBOOK	東森新聞	民住夜排買不到口罩	3427
68	2020-02-03	A-1	Mistrust	71	🤝行政院決定口罩實名制即將上路，掌聲鼓勵	FACEBOOK	中國國民黨 KMT	國民黨質疑7天2片口罩不夠用	4382
69	2020-02-03	A-3	Loss of control	71	真的扛不住公開求救了...	FACEBOOK	聯合新聞網	中國大陸公開承認急需口罩、防護衣和護目鏡	833
70	2020-02-04	A-4	Uncertainty	51	疫情以武漢為中心急速擴散！杭州封城之外「北上廣」也岌岌可危！【關鍵時刻】20200204-1劉寶傑黃世聰吳子嘉李正皓李奇嶽蘇一峰	YOUTUBE	關鍵時刻	病毒疑是武漢外流之人工生化武器	1409
71	2020-02-04	A-5	Susceptibility	51	[新聞]柯文哲爆武漢台商隔離地63.6％網友:支持	PTT	八卦板	民眾支持公開武漢返台台商隔離地點，周邊居民害怕被傳染	1214
72	2020-02-04	A-6	Without fear	51	【#PLive】20200204 中央流行疫情指揮中心記者會	FACEBOOK	PNN公視新聞網	曾經入境或居住於中國大陸的一般外籍人士，將禁止入境我國	1814
73	2020-02-04	A-1	Mistrust	51	不讓台灣加入，還誤植確診病例數，實在過分	FACEBOOK	蘋果新聞網	WHO報告誤植台灣武漢確診病例數	1048
74	2020-02-05	A-1	Mistrust	45	習近平去哪了！？武漢肺炎疫情惡化，中國最高領導人未公開露面已7天	LINE TODAY	國際	疫情惡化，習近平已未公開露面七天	778
75	2020-02-05	A-4	Uncertainty	45	[爆卦]林鄭宣布從大陸入境香港都要隔離14天	PTT	八卦板	2/8起從大陸入境香港都要隔離14天，可能出現社區傳播	126
76	2020-02-05	A-6	Without fear	45	【#Plive】20200205 中央流行疫情指揮中心記者會	FACEBOOK	PNN公視新聞網	入境民眾如有中港澳旅遊史，需列入居家檢疫對象	1992
77	2020-02-05	A-5	Susceptibility	45	武漢返台專機偷塞3人1人確診！徐正文：我不知道真正狀況	LINE TODAY	國內	返台專機多3人 其1確診	2925
78	2020-02-06	A-5	Susceptibility	66	#疫情快報請分享￼中央流行疫情指揮中心剛公布新增3例	FACEBOOK	MedPartner 美的好朋友	台灣新增五案例	2476
79	2020-02-06	A-6	Without fear	66	#最新 即日起國際郵輪全都禁止停靠台灣港口！	FACEBOOK	聯合新聞網	鑽石公主1名台籍遊客確診，即日起國際郵輪全都禁止停靠台灣港口	69
80	2020-02-06	A-3	Loss of control	66	嗆口罩「貴死人」被網友罵翻 沈智慧：罵夠了沒？還要怎樣	LINE TODAY	國內	立委沈智慧批評口罩太貴	2431
81	2020-02-07	A-2	Severity	54	廣州封城「北上廣」一線城市失守！疫情「核爆」民怨四起恐「動搖國本」！？【關鍵時刻】20200207-4劉寶傑黃世聰康仁俊李正皓吳子嘉李奇嶽王任賢	YOUTUBE	關鍵時刻	李文亮不治身亡	4763
82	2020-02-07	A-5	Susceptibility	54	【TVBS新聞精華】20200207 中國大陸一級城市 廣州全市封閉式管理	YOUTUBE	TVBS News	陸委會宣布2月10日開始，暫停小三通客船往返	630
83	2020-02-07	A-5	Susceptibility	54	【#PLive】20200207中央流	FACEBOOK	PNN公視新聞網	除上海、北京、廈門、成都部分航線外，其餘大路往台灣客運航線暫停飛航	583
84	2020-02-08	A-3	Loss of control	43	搶口罩完搶酒精，搶酒精完搶衛生紙搶衛生	FBG	●【爆料公社】●	民眾搶防疫物資及民生用品	1463
85	2020-02-08	A-5	Susceptibility	43	中國公布武漢肺炎新命名：簡稱NCP	LINE TODAY	國際	台灣出現確診17例	2271
86	2020-02-08	A-5	Susceptibility	43	【#PLive】20200208中央流	FACEBOOK	PNN公視新聞網	停海上客運直航	875
87	2020-02-08	A-6	Without fear	43	(20200208/2100)寶瓶星號全船檢驗呈陰性 全員可返家自主管理	FACEBOOK	三立新聞	寶瓶星號全船檢驗呈陰性	1721
88	2020-02-09	A-1	Mistrust	40	憲哥怒了！不爽禁口罩出口 說重話轟蘇貞昌	LINE TODAY	娛樂	質疑政府私輸出口罩	4100
89	2020-02-09	A-5	Susceptibility	40	[新聞]武漢肺炎台灣第18例首見無症狀高病毒感染者	PTT	八卦板	國內首例無症狀確診個案	462
90	2020-02-09	A-6	Without fear	40	防疫不打烊	Facebook	陳其邁	目前中國累計確診新型冠狀病毒感染個案，已達37,198例	1058
91	2020-02-10	A-4	Uncertainty	35	北京、上海淪陷封城中國最後手段軍管武漢「犧牲一個省救全世界」！？【關鍵時刻】20200210-1劉寶傑黃世聰李正皓陳耀寬蘇一峰李奇嶽陳東豪	YOUTUBE	關鍵時刻	新冠肺炎可能為氣溶膠傳播	2906
92	2020-02-10	A-6	Without fear	35	【#PLive】20200210 中央流行疫情指揮中心記者會（1400）	FACEBOOK	PNN公視新聞網	2月11日起港澳民眾暫緩來台	703
93	2020-02-11	A-5	Susceptibility	30	陸委會宣布，明日起陸配准予入境，但須居家檢疫14天	FACEBOOK	Yahoo!奇摩新聞	陸配來台需居家檢疫14天	5565
94	2020-02-11	A-1	Mistrust	30	全軍覆沒下的末日空城武漢前線醫護寫好遺書後只能聽天由命！？	YOUTUBE	關鍵時刻	武漢疫情不明朗	5142
95	2020-02-11	A-2	Severity	30	【武漢】被感染的急診科女護士 Episode 11	YOUTUBE	二更视频	被感染急診科護士對抗肺癌	4047
96	2020-02-11	A-5	Susceptibility	30	美白宮下令追查病毒來源！武漢肺炎「又猛又快」匿蹤、攻擊太「完美」！？	YOUTUBE	關鍵時刻	病毒擴散又猛又快 人心惶惶	2492
97	2020-02-12	A-5	Susceptibility	25	「寶瓶星」旅客須自主管理14天 竟跑去游泳	LINE TODAY	生活	自主管理者私自外出，民眾撻伐害怕傳染擴散	961
98	2020-02-12	A-6	Without fear	25	#衛福編編2月12日下午一點記者會摘要	FACEBOOK	衛生福利部	撤回陸委會2/11所宣布所有相關陸配子女回臺入境政策	3298
99	2020-02-12	A-6	Without fear	25	焦糖：武漢肺炎不是喪屍病毒，不會感染了	PTT	八卦板	焦糖呼籲大家不要恐慌	340
100	2020-02-12	A-6	Without fear	25	新型冠狀病毒肺炎，也就是俗稱的武漢肺炎，現在有了正式名稱	FACEBOOK	PNN 公視新聞網	新型冠狀病毒有了正式名稱COVID-19	947
101	2020-02-12	A-1	Mistrust	25	請給我一個生氣的符號！😡	FACEBOOK	海巡署長室 Coast Guard	7.1萬片N95走私為謀取暴利 遭攔查	2915
102	2020-02-12	A-2	Severity	25	武漢驚傳「趕製百萬屍袋」！ 復不復工都「慘」…中國車諾比時刻來臨！？【	YOUTUBE	關鍵時刻	武漢疫情擴散全球	2839
103	2020-02-13	A-3	Loss of control	28	每人限200個！工廠半夜悄賣口罩民眾瘋搶	Yahoo news	Yahoo奇摩（即時新聞）	民眾瘋搶口罩	1205
104	2020-02-13	A-6	Without fear	28	居家隔離跟居家檢疫的目的，是希望民眾自主	FACEBOOK	柯文哲	疾病防疫人人有責，嚴正執法絕不寬貸	1784
105	2020-02-14	A-5	Susceptibility	23	[新聞]快訊／3香港人居家隔離失聯 北市公布姓名協尋	PTT	八卦板	3港人居家隔離失聯，民眾撻伐害怕傳染擴散	1171
106	2020-02-14	A-5	Susceptibility	23	陸配被列為居家檢疫對象，卻違規搭高鐵到高雄，還拒簽通知書！	FACEBOOK	三立新聞	陸配上海返國趴趴走	1437
107	2020-02-14	A-6	Without fear	23	陳時中：選擇了國籍就自己承擔韓國瑜捧漂白水聞「比例」｜	YOUTUBE	眼球中央電視台	選了國籍就自己承擔	3029
108	2020-02-14	A-1	Mistrust	23	LIVE／滯留湖北台人家屬召開陳情記者會	FACEBOOK	ETtoday新聞雲	滯留台人絕望/學童想返台上學	11837
109	2020-02-15	A-6	Without fear	22	「東京淪陷」疫情爆發！當初「武漢加油」狂捐物資卻讓日本陷恐懼！？	YOUTUBE	關鍵時刻	日本慢N拍「殘念檢疫」引爆疫情	3212
110	2020-02-15	A-1	Mistrust	22	武漢包機喬不攏 國台辦 3千餘字痛批陳時中：全是謊言！	LINE TODAY	國際	馬曉光質疑包機問題之原因為政府在扯謊	866
111	2020-02-15	A-2	Severity	22	武漢肺炎》中國在疫情上「可防可控」王毅嗆：各國最終都需要中國！	LINE TODAY	國際	中國各地死亡人數已破千例	1907
112	2020-02-15	A-4	Uncertainty	22	Re:[問卦]蝙蝠在自然界也太強了吧？	PTT	八卦板	武漢肺炎疑似源自蝙蝠	1267
113	2020-02-15	A-5	Susceptibility	22	防疫與人道的兩難：如果防疫破功台灣毀了 台商才真的回不了家	LINE TODAY	國內	擔憂台商回台 居家檢疫難度更高	2225
114	2020-02-15	A-6	Without fear	22	投入防疫工作，政府民間全力動員！	IG	tsai_ingwen	總統對全國人民信心喊話	2482
115	2020-02-16	A-2	Severity	23	【TVBS新聞精華】20200216台灣首例死亡個案！無出國旅遊史 無接觸史	YOUTUBE	TVBS NEWS	台灣首例死亡案例	1691
116	2020-02-16	A-1	Mistrust	23	#海豚編：大媽擔心緊張的心情該有多崩潰.	FACEBOOK	東森新聞	武漢人有錢買不到藥	2761
117	2020-02-16	A-6	Without fear	23	電子手銬防失聯？柯文哲：改稱「科技智慧手環」大家就高興接受	PTT	八卦板	柯文哲：電子手銬vs科技智慧手環	693
118	2020-02-17	A-5	Susceptibility	28	花姓女子居家檢疫竟失聯警方在新竹縣尋獲帶回台南	LINE TODAY	國內	居家檢疫失聯，民眾撻伐害怕傳染擴散	1313
119	2020-02-17	A-5	Susceptibility	28	病亡司機的家人再添兩例感染😱😱😱	FBG	●【爆料公社】●	病亡司機家庭群聚感染	2076
120	2020-02-17	A-6	Without fear	28	「我母親也不能來」汪小菲評小明不能來是「人間悲劇」	LINE TODAY	娛樂	汪小菲對委會宣布陸配子女有條件的返台政策之看法	1859
121	2020-02-18	A-5	Susceptibility	26	兩個人留的手機都是空號，請新莊、淡水的朋友幫忙留意一下	FACEBOOK	Yahoo!奇摩新聞	新北2人居家檢疫失聯	2396
122	2020-02-18	A-6	Without fear	26	WHO呼籲不用全面防疫，大家不要反應過度	FACEBOOK	Yahoo!奇摩新聞	世衛重申:死亡率低 不可"全面防疫"	3200
123	2020-02-19	A-1	Mistrust	25	公文曝光！北京下令無症狀感染者要發病才計確診惹議	Yahoo news	全站	新型冠狀病毒感染肺炎防控方案惹議	626
124	2020-02-19	A-5	Susceptibility	25	澳門旅遊警示升級橙色 往返澳門航班取消及退票作業辦法	FACEBOOK	台灣虎航	旅遊警示升級，避免不必要之旅行	573
125	2020-02-20	A-1	Mistrust	26	武漢肺炎》台商包機遲遲未定 中國再批自私陰狠嗜血	LINE TODAY	國內	台商包機未定	953
126	2020-02-20	A-5	Susceptibility	26	第24例來源不明台灣恐陷社區感染侯友宜霹靂手段「隔離不乖就抓」	YOUTUBE	關鍵時刻	隔離不乖恐陷社區感染	1718
127	2020-02-20	A-5	Susceptibility	26	武漢肺炎 南韓宣布進入社區傳播階段	PTT	韓國旅遊版	韓國疫情急速升溫	122
128	2020-02-21	A-6	Without fear	26	【Live-包機返台-桃機最新現場】 鑽	FACEBOOK	東森新聞	鑽石公主號旅客華航包機返台	1288
129	2020-02-21	A-1	Mistrust	26	[新聞]馬英九籲蔡總統「人道超越政治」建議華航	PTT	八卦板	馬英九籲政府接回武漢滯國人	192
130	2020-02-21	A-6	Without fear	26	影片曝光》魔術師陳日昇終於下船激動喊：拜拜鑽石公主號！	LINE TODAY	武漢肺	魔術師陳日昇開心離開鑽石公主號	186
131	2020-02-21	A-5	Susceptibility	26	[新聞]「北部女發燒很多天、接觸360人」 侯友宜	PTT	八卦板	案24接觸者眾多	173
132	2020-02-21	A-1	Mistrust	26	美疾管中心將台列社區傳播吳釗燮：已要求更正	Yahoo news	全站	CDC將台灣列為社區傳播 外交部抗議要求更正	30
133	2020-02-21	A-5	Susceptibility	26	[新聞]快訊／新冠肺炎再添2例！案24外孫女、小	PTT	八卦板	新增2例 民眾擔憂擴散感染	918
134	2020-02-21	A-5	Susceptibility	26	北部婦到底住哪？陳時中不公開原因曝	LINE TODAY	生活	民眾欲知案24住處 憂被傳染	154
135	2020-02-21	A-2	Severity	26	武漢肺炎》南韓增1死！伊朗增13例、2死全球確診76799例	自由電子報	國際	全球共76807例確診，2250例死亡	17
136	2020-02-21	A-2	Severity	26	[新聞]首例出院女台商肺纖維化！張上淳證實新冠	PTT	八卦板	首例肺部纖維化 新冠肺炎會留後遺症	497
137	2020-02-21	A-5	Susceptibility	26	【關鍵時刻】20200220節目播出版（有字幕）｜劉寶傑	YOUTUBE	關鍵時刻	出現超級傳播者 韓國大邱恐封城	1285
138	2020-02-21	A-5	Susceptibility	26	[新聞]南韓再增52例確診！ 境內累計156人感染	PTT	八卦板	南韓再增52例確診 境內累計156人感染	624
139	2020-02-21	A-4	Uncertainty	26	獨！川普大讚習近平防疫很努力！北京疫情提升武漢等級？俄羅斯官方認證武漢病毒是人工病毒！蘋果AirPods從MIC變MIT？【2020.02.21『年代向錢看』節目】	YOUTUBE	年代向錢看	俄羅斯官方認證武漢病毒是人工病毒	1724
140	2020-02-21	A-5	Susceptibility	26	獨！台灣合成瑞德西韋新藥！開發武漢肺炎疫苗！第24例引爆社區傳播？！解放軍山東號群聚隔離！病毒攻入中南海？！【2020.02.21『年代向錢看』節目】	YOUTUBE	年代向錢看	害怕第24例引爆社區傳播	1293
141	2020-02-21	A-6	Without fear	26	隨著日韓疫情擴大陳時中表示，將韓國與日	FACEBOOK	三立iNE	陳時中欲將韓國與日本升到二級旅遊警示	11
142	2020-02-21	A-3	Loss of control	26	口罩、酒精...下一個瘋排的東西會是什麼	FACEBOOK	蘋果日報	民眾排酒精	75
143	2020-02-22	A-1	Mistrust	24	回顧我日前分享朋友的案例，她與台灣首例C	FBG	●【爆料公社】●	批評並質疑政府在居家自主管理政策之疏失	3363
144	2020-02-22	A-4	Uncertainty	24	[新聞]柯文哲籲公布案24地點 陳時中：地方政	PTT	八卦板	第24例確診者感染源不明	1401
145	2020-02-22	A-6	Without fear	24	#衛福編編報報⏲發文時間：2020/2	FACEBOOK	衛生福利部	韓國與日本正式升到二級旅遊警示	323
146	2020-02-22	A-5	Susceptibility	24	[新聞]南韓「新天地教會」要信徒躲檢疫	PTT	八卦板	新天地信徒躲檢疫 民眾撻伐怕擴大傳染	199
147	2020-02-22	A-5	Susceptibility	24	大媽「以一傳百」大邱半封城！南韓一日百確診疫情爆發「武漢化」！？【關鍵時刻】20200221-5劉寶傑馬西屏黃創夏王瑞德徐上富	YOUTUBE	關鍵時刻	韓國超級傳染者 韓國如末日	256
148	2020-02-22	A-2	Severity	24	義大利疫情蔓延 確診數字攀升、新增1死	YOUTUBE	TVBS News	義大利首出現死亡	68
149	2020-02-22	A-5	Susceptibility	24	[爆卦]義大利群聚感染數噴發中	PTT	八卦板	義大利群聚感染 民眾怕	224
150	2020-02-22	A-6	Without fear	24	疫情連帶影響生意，原本訂春酒的客人全都取	FACEBOOK	udn.co	老字號餐廳歇業	127
151	2020-02-22	A-6	Without fear	24	陸客不上門滯銷北海道名產「白色戀人」宣布停工到3月中	Yahoo news	全站	陸客減少 北海道名產停工	44
152	2020-02-22	A-1	Mistrust	24	武漢肺炎》世衛專家赴武漢譚德塞：控制疫情的機會越來越小	LINE TODAY	國際	民眾不信任譚德塞	808
153	2020-02-23	A-6	Without fear	22	血友病童救命藥告罄母急求：快發武漢包機	LINE TODAY	武漢肺炎	民眾批血友病童母不知感恩	3439
154	2020-02-23	A-6	Without fear	22	馬先玲哭喊沒藥!!!! 陳時中打臉：藥開	FACEBOOK	只是堵藍	民眾謾罵友病童母	1800
155	2020-02-23	A-6	Without fear	22	[新聞]撤離武漢國人蔡英文：堅持「橫濱模式」	PTT	八卦板	撤離武漢國人蔡英文：堅持「橫濱模式	478
156	2020-02-23	A-6	Without fear	22	醫護人員除報准外不得出國	Dcard forum	武漢肺炎	醫護人員抱怨無法出國政策	1411
157	2020-02-23	A-6	Without fear	22	【李四端的雲端世界】2020/02/22第400集	YOUTUBE	李四端的雲端世界	台灣口罩王每日產百萬片	1097
158	2020-02-23	A-6	Without fear	22	[新聞]侯友宜：新北防疫視同社區感染全面迎戰	PTT	八卦板	迎開學 新北防疫升級	192
159	2020-02-23	A-3	Loss of control	22	凌晨四點半就來！捐血就送整盒口罩千人排隊	Yahoo news	全站	捐血送口罩	55
160	2020-02-23	A-6	Without fear	22	[新聞]柯文哲槓上陳時中！黃珊珊鬆口：我才是	PTT	八卦板	批評柯文哲公布確診病患位置	1385
161	2020-02-23	A-5	Susceptibility	22	[爆卦]病例+2家庭感染（北部）	PTT	八卦板	新增案例 民眾怕	1221
162	2020-02-24	A-4	Uncertainty	21	新天地教會1300人有肺炎症狀50萬韓國人連署求解散邪教	Yahoo news	全站	1300 名新天地教會的信徒出現疑似感染武漢肺炎的症狀	103
163	2020-02-24	A-1	Mistrust	21	有醫界親共大老，在招募台灣醫療人員去中國	FACEBOOK	王定宇	醫界親共大老招募台灣醫療人員去中國	983
164	2020-02-24	A-5	Susceptibility	21	[爆卦]新增2例2930例	PTT	八卦板	新增案例 民眾怕	465
165	2020-02-24	A-5	Susceptibility	21	三級旅遊警戒！現滯韓國旅客317人 趕在27日前返台	PTT	八卦板	滯韓國人趕回台 民眾懼不配合檢疫者	40
166	2020-02-24	A-5	Susceptibility	21	武漢肺炎》回應陳時中鎮瀾宮副董：封城就不辦大甲媽遶境	LINE TODAY	生活	民憂大甲媽會擴感染	2205
167	2020-02-24	A-5	Susceptibility	21	深夜迴盪「淒厲尖叫」武漢瀕臨崩潰…義、南韓、伊朗相繼淪重災區！？【關鍵時刻】20200224-1劉寶傑李正皓李秉穎陳東豪陳耀寬吳子嘉	YOUTUBE	關鍵時刻	義大利 伊朗淪陷	3610
168	2020-02-24	a-5	Susceptibility	21	【完整版上集】義大利與伊朗旅遊警示升至第一級疫情在國際間升溫？少康戰情室20200224	YOUTUBE	少康戰情室	義大利 淪陷	1800
169	2020-02-24	a-6	Without fear	21	#插播暫停教召！！！(#01J)	FACEBOOK	ETtoday新聞雲	教召恐擴大感染	434
170	2020-02-25	A-1	Mistrust	24	後有補充<>我是醫生，我只想說，憑什麼？	Dcard forum	武漢肺炎	批評並質疑醫護無休之政策	1867
171	2020-02-25	A-2	Severity	24	武漢肺炎蔓延逾30國譚德塞稱尚未達到大流行	LINE TODAY	生活	譚德塞說明武漢目前死亡率及重症恢復所需時間	977
172	2020-02-25	A-3	Loss of control	24	疫情大爆發！伊朗淪陷歐亞非各國擔憂！紐時：全球防疫焦點是伊朗！【關鍵時刻】20200225-4李正皓吳子嘉李奇嶽康仁俊姚惠珍何志偉	YOUTUBE	關鍵時刻	疫情大爆發，義大利人搶口罩	1648
173	2020-02-25	A-5	Susceptibility	24	憂媽祖遶境成防疫破口9成民眾籲停辦大型宗教活動	LINE TODAY	武漢肺	大甲媽繞境民眾憂大規模人潮聚集會產生不利影響	1881
174	2020-02-25	A-1	Mistrust	24	狂讚大陸防疫政策超好 WHO：全世界都欠武漢人一次	LINE TODAY	國際	民眾不信任WHO	3810
175	2020-02-25	A-2	Severity	24	新增一病例，年僅11歲，成我國目前最年輕	FBG	●【爆料公社	首例未成年 民眾懼	671
176	2020-02-25	A-6	Without fear	24	「嚴重特殊傳染性肺炎防治及紓困振興特別條	FACEBOOK	3Q 陳	嚴重特殊傳染性肺炎防治及紓困振興特別條例通過	376
177	2020-02-25	A-6	Without fear	24	#指揮中心快訊#兒童口罩#2月27日	FACEBOOK	疾病管	兒童口罩每日可購買	243
178	2020-02-25	A-5	Susceptibility	24	02/2702:00更新/武漢肺炎，你我的感染風險因為這些人而增加	Dcard forum	武漢肺炎	憂不必做居家檢疫外國生增加民感染機率	119
179	2020-02-25	A-6	Without fear	24	台灣被讚防疫模範已合成武漢肺炎用藥可望自產｜新唐人亞太電視｜20200225	YOUTUBE	中國真相最新新聞ChinaBreakingNewsTV	台灣已合成武漢肺炎用藥	449
180	2020-02-25	A-1	Mistrust	24	鄭文燦PO遶境照惹怒醫勞盟：醫護拚救人首長帶跳水	Yahoo news	全站	民眾批鄭文燦參加遶境活動增加感染風險	1237
181	2020-02-26	A-4	Uncertainty	24	#三立最新武漢肺炎死亡又一例？38歲女子猝死家中疑似感染武漢肺炎家屬出面指控檢方態度敷衍無檢疫哭訴:我們等不到任何答案│記者蔡駿琪│【LIVE大現場】20200227│三立新聞台	YOUTUBE	三立新聞	38歲女子猝死家中疑似感染武漢肺炎	663
182	2020-02-26	A-5	Susceptibility	24	《「第32例」外籍看護！照顧27例六天被感染！》【2020.02.26『1800年代晚報張雅琴說播批評』】	YOUTUBE	年代新聞CH50	看護趴趴走 民眾懼	415
183	2020-02-27	A-6	Without fear	22	拱天宮公告 以慈悲為本，以蒼生為念	FACEBOOK	白沙屯拱天宮	天宮管委會憂心信眾群聚感染，暫緩繞境	4568
184	2020-02-27	A-6	Without fear	22	[新聞]快訊／蘇貞昌：中央流行疫情指揮中心調	PTT	八卦板	指揮中心升級 民眾懼疫情嚴峻	349
185	2020-02-27	A-1	Mistrust	22	轟台防疫「爛到不可思議」 醫怒吼：為何有人挺得下去？	LINE TODAY	生活	醫護人員不屑政府補償	458
186	2020-02-27	A-6	Without fear	22	網友通報 目前樂桃航空已經開始接受3月	FACEBOOK	台灣廉	樂桃停飛日本	410
187	2020-02-27	A-5	Susceptibility	22	獨！印尼看護足跡曝光！公車、捷運是防疫破口？！駐韓美軍確診！美國疫情拉警報！加州是重災區？！義大利、南韓疫情大失控？！【年代向錢看】200227	YOUTUBE	年代向錢看	確診印尼看護足跡恐成防疫破口	928
188	2020-02-27	A-6	Without fear	22	安倍宣布下週中小學停課網友心酸比較台灣唐鳳和日本78歲IT大臣！【關鍵時刻】20200227-2劉寶傑李正皓李奇嶽蔡賢龍陳東豪	YOUTUBE	關鍵時刻	日網友稱讚唐鳳	928
189	2020-02-27	A-5	Susceptibility	22	[新聞]新冠肺炎疫情嚴峻！安倍晉三：全日本高	PTT	八卦板	日本高中以下停課	234
190	2020-02-27	A-1	Mistrust	22	[新聞]《瘟疫公司》在蘋果中國區遭下架	PTT	漫畫聊天板	《瘟疫公司》遊戲遭中國下架	110
191	2020-02-27	A-6	Without fear	22	【完整版中集】萬金石馬拉松確定取消"媽祖叫我跑"防疫優先急轉彎？少康戰情室2020022	YOUTUBE	少康戰情室	馬拉松取消	575
192	2020-02-27	A-5	Susceptibility	22	獨！加州社區感染！川普任彭斯當疫情指揮官！	YOUTUBE	年代向錢看	美加州患者確診!恐爆大型社區感染	2409
193	2020-02-28	A-1	Mistrust	20	🔺注意！這是假的！🔺 最近網路上流	FACEBOOK	蔡英文 Tsai Ing-wen	澄清疑似中國製造的假消息	2860
194	2020-02-28	A-5	Susceptibility	20	世衛公布：武漢肺炎疫情擴散至中國以外44國可能全球大流行	LINE TODAY	國際	譚德塞說明全球疫情情況	1133
195	2020-02-28	A-3	Loss of control	20	瘋搶超市 黃安：昔笑中國現在哭都晚	LINE TODAY	娛樂	全球搶物資 藝人黃安笑	1197
196	2020-02-28	A-4	Uncertainty	20	【完整版中集】新增2例！1人去過日本、1人感染源不明防疫又拉警報？少康戰情室20200228	YOUTUBE	少康戰情室	一確診感染源不明	1079
197	2020-02-28	A-5	Susceptibility	20	[資訊]台灣30多歲男性大阪旅遊後感染武漢肺炎	PTT	日本旅遊版	民眾批赴大阪旅遊確診國人	1007
198	2020-02-28	A-5	Susceptibility	20	為什麼要亂跑啦！ #新冠肺炎疫情→htt	FACEBOOK	TVBS 新聞	民眾批居家檢疫失聯 雙北趴趴走	1916
199	2020-02-28	A-5	Susceptibility	20	【完整版上集】全球最高層級病例！伊朗副總統也確診"疫"發不可收拾？少康戰情室20200228	YOUTUBE	少康戰情室	伊朗副總統確診	1545
200	2020-02-29	A-1	Mistrust	20	Re:[新聞]時中說溜嘴院內感染是林口...長庚：統一	PTT	八卦板	批評並質疑柯文哲對疫情的發言與建議	1393
201	2020-02-29	A-3	Loss of control	20	武肺.人工病毒.全球淪陷《推背圖》56象的恐怖巧合！劉芯彤江中博康仁俊林正義劉燦榮《57新聞王》完整版20200229	YOUTUBE	57新聞王	全球搶買口罩（驗證民間預言）	837
202	2020-02-29	A-4	Uncertainty	20	肺炎源自美國？王炳忠：環境不如中國	LINE TODAY	國內	王炳忠認為新冠肺炎可能非源自武漢	577
203	2020-02-29	A-5	Susceptibility	20	國內進入「全民戴口罩」時期？陳時中：健康者仍不需要	LINE TODAY	武漢	民眾怕被感染新冠肺炎，全民戴口罩	455
204	2020-02-29	A-6	Without fear	20	[新聞]台鐵宣布：台北車站大廳今起禁止民眾席	PTT	八卦板	政策禁止北車席地而坐	585
205	2020-02-29	A-5	Susceptibility	20	[爆卦]武漢肺炎新增五宗確診	PTT	八卦板	新增5例 民眾怕	1406
206	2020-02-29	A-4	Uncertainty	20	[新聞]時中說溜嘴院內感染是林口...長庚：統一由中央發言	PTT	八卦板	院內感染醫院疑似林口長庚	672
207	2020-02-29	A-4	Uncertainty	20	Re:[爆卦]教宗確診武漢肺炎	PTT	八卦板	教宗疑似確診	320
208	2020-02-29	A-4	Uncertainty	20	[新聞]韓國演藝界因"米蘭時裝周"進入非常狀態	PTT	韓星板	韓星疑確診	53
209	2020-02-29	A-5	Susceptibility	20	【美國人不怕疫情？😷】為什麼美國人都不戴口罩？	YOUTUBE	莫彩曦Hailey	美國人沒有戴口罩的習慣	10722
210	2020-03-01	A-2	Severity	22	（風雨終將過去平靜一定會來） 這波新	FACEBOOK	江坤俊醫師	說明新冠肺炎致死率	1998
211	2020-03-01	A-2	Severity	22	【TVBS新聞精華】20200301「義」情燒！ 暴增近300例29死 美傳首死 韓國45天嬰也染病	YOUTUBE	TVBS NEWS	韓國45天新生嬰染病	576
212	2020-03-01	A-6	Without fear	22	#龍編：風向一轉有人該道歉了吧？ 周子瑜	FACEBOOK	東森娛樂	周子瑜捐5千萬遭罵翻！結局逆轉陸網道歉	415
213	2020-03-01	A-4	Uncertainty	22	【完整版上集】美專家警告：確診數少不代表好感染者絕對比想像中更多？TVBS戰情室決戰新政局20200301	YOUTUBE	少康戰情室	美專家警告：確診數少不代表好 感染者絕對比想像中更多？	1506
214	2020-03-01	A-5	Susceptibility	22	[新聞]遭爆拒送便當到醫院...正忠排骨道歉了！	PTT	八卦板	正忠排骨飯拒送醫院挨批「歧視醫護」，總公司道歉、捐100萬協助防疫	1107
215	2020-03-01	A-1	Mistrust	22	[新聞]為何不升級日旅遊建議？陳時中：疫情和	PTT	八卦板	為何不升級日旅遊建議？ 陳時中：疫情和台灣差不多	1073
216	2020-03-01	A-5	Susceptibility	22	【#PLive】20200301中央流	FACEBOOK	PNN 公視新聞網	鑽石公主號返台旅客1人確診	882
217	2020-03-01	A-6	Without fear	22	全台首家防疫旅館上線啦! 上週已有兩家防	FACEBOOK	柯文哲	北市設立供「居家檢疫」使用的防疫旅館以符合居家檢疫者的需求	986
218	2020-03-02	A-5	Susceptibility	25	【遭以色列原機遣返 台團11人傍晚返國L	FACEBOOK	TVBS 新聞	台灣一團以色列團共11人旅客，因搭機遇到新冠肺炎確診患者導致被遣返	1254
219	2020-03-02	A-5	Susceptibility	25	韓國怒了！新天地教主被指「故意過失殺人」今火	YOUTUBE	關鍵時刻	新天地教主被指「故意過失殺人」 今火速「下跪磕頭謝罪」	945
220	2020-03-02	A-5	Susceptibility	25	[新聞]又一家早餐店拒送醫院餐點被轟東基：請	PTT	八卦板	又一家早餐店拒送醫院餐點被轟 東基：請大家彼此體諒	836
221	2020-03-02	A-6	Without fear	25	大家贊同提高「黃安、劉樂妍們」的健保費嗎	FACEBOOK	udn.com 聯合新聞網	若修法後月收平均18萬以上、沒有長期居住在台灣的人，健保費將從749元跳到1.2萬元	1847
222	2020-03-02	A-6	Without fear	25	#中央防疫指揮中心上禮拜已提升為一級開	FACEBOOK	蘇貞昌	中央防疫指揮中心 上禮拜已提升為一級開設	1086
223	2020-03-02	A-6	Without fear	25	[新聞]3/5起實名制口罩每人7天內可買3片	PTT	八卦板	3/5起實名制口罩 每人7天內可買3片	569
224	2020-03-02	A-5	Susceptibility	25	[新聞]戴口罩被笑…義國會議員怒嗆：我去過3疫	PTT	八卦板	戴口罩被笑…義國會議員怒嗆：我去過3疫區	455
225	2020-03-02	A-6	Without fear	25	【TVBS新聞精華】20200302台新增第41例「無症狀」「三採陰」關鍵作法曝光	YOUTUBE	TVBS NEWS	台新增第41例「無症狀」 「三採陰」關鍵作法曝光	254
226	2020-03-03	A-1	Mistrust	18	[新聞]高嘉瑜質詢處女秀被蘇貞昌「噹」	PTT	八卦板	質疑政府禁止醫護不准出國之策略無法源	900
227	2020-03-03	A-3	Loss of control	18	「武肺別進我的國家」華人被打鼻青臉腫疫情延燒引爆美國大恐慌！？【關鍵時刻】20200303-1劉寶傑黃世聰李正皓謝宗學莊瑞雄姚惠珍	YOUTUBE	關鍵時刻	美瘋搶購民生物資、毆打華人懼肺炎	1725
228	2020-03-03	A-5	Susceptibility	18	譚德塞說，現時病毒在中國境外傳播速度，比	FACEBOOK	蘋果日報即時新聞	譚德塞認為病毒傳播速度快，世界進入了「未知境地」	630
229	2020-03-03	A-5	Susceptibility	18	【志祺七七】一隻阿圓去上班不要看的走鐘獎卻沒戴口罩，自主健康管理到底有哪些規定？《YouTube觀察日記》EP025	YOUTUBE	志祺七七 X 圖文不符	網紅自韓回國未自主管理，民眾撻伐憂成防疫破口擴大感染	1846
230	2020-03-03	A-5	Susceptibility	18	獨！院內感染擴大！追第42例感染源！病房是接	YOUTUBE	年代向錢看	院內感染擴大！追第42例感染源！病房是接觸熱點？！	747
231	2020-03-03	A-1	Mistrust	18	#龍編：蘇揆表情有經典ＸＤ她到底是誰？	FACEBOOK	東森新聞	劉樂妍嗆修健保賤招！蘇揆反問：她是誰	1407
232	2020-03-03	A-5	Susceptibility	18	不只阿圓！《木曜4》日本返台參加走鐘獎「全沒	LINE TODAY	娛樂	《木曜4》日本返台參加走鐘獎 「全沒戴口罩」遭幹翻	226
233	2020-03-04	A-1	Mistrust	18	【完整版下集】滯湖北台胞擬告蔡政府違憲限制人身自由回家權利被剝奪？少康戰情室20200304	YOUTUBE	少康戰情室	滯湖北台胞擬告蔡政府違憲 限制人身自由回家權利被剝奪？	3354
234	2020-03-04	A-6	Without fear	18	#我愛一條柴：就是要叫ㄨˇㄏㄢˋㄈㄟˋㄧ	FACEBOOK	東森新聞	武肺正名遭日議員轟！1句話霸氣反擊獲讚	2384
235	2020-03-04	A-1	Mistrust	18	#大編：大家怎麼看？ 肺炎疫情：台灣陸配	FACEBOOK	東森新聞	台灣陸配母子滯留湖北哽咽「我們不是病毒」	1909
236	2020-03-04	A-2	Severity	18	譚德塞認了！武漢肺炎致死率3.4%高於流感的<1%	Yahoo news	全站	WHO秘書長譚德塞承認，2019年新型冠狀病毒（COVID-19）致死率達3.4%	437
237	2020-03-05	A-3	Loss of control	25	驚！武肺擴散路徑如「黑死病」大敵當前連冷酷德國大媽都瘋搶物資！【關鍵時刻】20200305-1劉寶傑黃世聰姚惠珍李正皓林靜儀吳子嘉	YOUTUBE	關鍵時刻	德民眾末日心態、地下室屯物資	1487
238	2020-03-05	A-6	Without fear	25	新增2確診！1例曾與確診個案接觸1例為菲律賓境外移入	LINE TODAY	武漢肺炎	新增2確診！1例曾與確診個案接觸 1例為菲律賓境外移入	359
239	2020-03-05	A-6	Without fear	25	帛琉至今新冠肺炎零確診總統謝台助防疫：已做好	Yahoo news	全站	帛琉至今新冠肺炎零確診 總統謝台助防疫	219
240	2020-03-05	A-5	Susceptibility	25	#LIVE天啊...曾在國家音樂廳演出	FACEBOOK	ETtoday新聞雲	58歲知名音樂家「在台發病」	638
241	2020-03-05	A-5	Susceptibility	25	獨！至尊公主號成鑽石公主號翻版？！洛杉磯緊急	YOUTUBE	年代向錢看	至尊公主號成鑽石公主號翻版？！洛杉磯緊急狀態！	772
242	2020-03-06	A-1	Mistrust	25	偉大的陳時中 1 1月31日，鑽石公主	FACEBOOK	黃智賢世	質疑陳時中隱匿疫情、不當指揮	5920
243	2020-03-06	A-2	Severity	25	【關鍵時刻】20200306節目播出版（有字幕）｜劉寶傑	YOUTUBE	關鍵時刻	義大利成肺炎死亡溫床	1091
244	2020-03-06	A-5	Susceptibility	25	「歐洲病例恐超越亞洲」義大利「浪漫防疫」北緯40度死亡溫床大爆發！【關鍵時刻】20200306-1劉寶傑黃世聰姚惠珍陳秀熙王瑞德李正皓	YOUTUBE	關鍵時刻	民憂義大利成傳染大國，將疫情擴大至整個歐洲	1019
245	2020-03-06	A-5	Susceptibility	25	【#PLive】20200306中央流行	FACEBOOK	PNN 公視新聞網	新增1例確診_國內累計45例	455
246	2020-03-07	A-6	Without fear	26	#老鷹編：請別眼紅，台灣防疫真的做得很好	FACEBOOK	東森新聞	鑽石公主號解除隔離	474
247	2020-03-07	A-6	Without fear	26	中央流行疫情指揮中心召開記者會宣布，即日	FACEBOOK	聯合報	即日起提升法國、德國及西班牙旅遊疫情建議至第二級警示	76
248	2020-03-07	A-2	Severity	26	[新聞]快訊／伊朗1天新增1076例、21死！ 新科	PTT	八卦板	伊朗1天新增1076例、21死！ 新科國會女議員染病亡	101
249	2020-03-07	A-1	Mistrust	26	#姆姆編：大家支持立委的想法嗎？ 立委揪	FACEBOOK	東森新聞	立委揪老人做口罩！喊話：這是救你的辦法	3910
250	2020-03-07	A-5	Susceptibility	26	【完整版上集】全球破10萬例！不丹、梵蒂岡也淪陷疫情進入大流行？TVBS戰情室決戰新政局20200307	YOUTUBE	少康戰情室	全球破10萬例！不丹、梵蒂岡也淪陷 疫情進入大流行？	1472
251	2020-03-07	A-1	Mistrust	26	「人一獨，腦就殘的垃圾！」（#條紋馬嗚	FACEBOOK	ETtoday新聞雲	嗆完陳時中「裝睡」…黃智賢再稱「誰能反駁」：口罩實名制是我建議的	1405
252	2020-03-08	A-6	Without fear	29	[爆卦]中研院快篩試劑製作成功	PTT	八卦板	中研院快篩試劑製作成功	1320
253	2020-03-08	A-6	Without fear	29	埃及指台女散播病毒 「病毒親子鑑定」結果還台灣清白	LINE TODAY	生活	埃及指台女散播病毒 「病毒親子鑑定」結果還台灣清白	408
254	2020-03-08	A-5	Susceptibility	29	驚爆！疫情蔓延白宮高層？！華盛頓會議2確診副	YOUTUBE	關鍵時刻	疫情蔓延白宮高層？！華盛頓會議2確診 副總統、國務卿在場	545
255	2020-03-08	A-4	Uncertainty	29	【完整版上集】驚！美估9600萬人感染48萬死 新	YOUTUBE	少康戰情室	美估9600萬人感染48萬死 新冠肺炎外洩文件駭人？	2345
256	2020-03-09	A-6	Without fear	26	台灣最大的口罩網購系統，即將上線啦！	FACEBOOK	蘇貞昌	口罩實名制2.0即將上線	2619
257	2020-03-09	A-6	Without fear	26	【完整版上集】慘!義大利封城1/4人口.1600萬人	YOUTUBE	少康戰情室	義大利封城	2099
258	2020-03-09	A-5	Susceptibility	26	武漢肺炎／全球確診近11萬！義大利成全球第二大疫區，義大利官員：醫療體系快崩解	Yahoo news	Heho健康網	全球確診近11萬！義大利成全球第二大疫區	364
259	2020-03-09	A-5	Susceptibility	26	【0309指揮中心說明LIVE】 菲律	FACEBOOK	TVBS 新聞	菲律賓確診的病例中有一名為台灣籍的男子	242
260	2020-03-09	A-1	Mistrust	26	國民黨立委陳超明，要叫老人在家做口罩被罵	FACEBOOK	打馬悍將粉絲團	國民黨立委陳超明，今天試圖扳回一城的爆笑質詢	2725
261	2020-03-10	A-5	Susceptibility	24	女子過境香港進台灣拒搭防疫計程車落跑了	LINE TODAY	國內	過境香港入境台灣之婦人不接受防疫措施，行蹤不明	860
262	2020-03-10	A-6	Without fear	24	包機又出狀況了...... #武漢包	FACEBOOK	udn.com 聯合新聞網	11人未報到、18人不配合檢疫！第二批武漢返台包機出狀況	1621
263	2020-03-10	A-5	Susceptibility	24	新冠肺炎台灣新增2例確診北部醫院群聚再添1例	Yahoo news	Yahoo奇摩（即時新聞）	新冠肺炎台灣新增2例確診 北部醫院群聚再添1例達9人	284
264	2020-03-10	A-5	Susceptibility	24	義大利成歐美疫情「震央」全國封鎖習近平赴武漢	YOUTUBE	關鍵時刻	義大利成歐美疫情「震央」全國封鎖 習近平赴武漢中國「解封」在望！？	1527
265	2020-03-10	A-6	Without fear	24	#口罩實名制2.0試辦營運 🌹3/	FACEBOOK	蘇貞昌	口罩實名制 2.0 試辦營運	888
266	2020-03-11	A-5	Susceptibility	27	新冠肺炎台再增1例北部30歲女遊英後確診累計48例	Yahoo news	全站	新冠肺炎台再增1例北部30歲女遊英後確診 累計48例	345
267	2020-03-11	A-6	Without fear	27	#丸仔編：你們都怎麼稱呼這次的新型冠狀病	FACEBOOK	東森新聞	陸女酸鍾明軒！館長嗆：就叫武漢肺炎	11534
268	2020-03-11	A-6	Without fear	27	#麻花編：大家覺得收7塊合理嗎? 口罩實	FACEBOOK	東森新聞	口罩實名制2.0運費惹議！陳玉珍：7塊不該收	10365
269	2020-03-11	A-6	Without fear	27	[新聞]經濟部宣布明起布口罩允許出口	PTT	八卦板	經濟部宣布明起布口罩允許出口	658
270	2020-03-12	A-3	Loss of control	45	【疫情下的人性】 就在WHO於昨天（後知	FACEBOOK	QQmei	愛爾蘭超市貨架上空無一物	415
271	2020-03-12	A-1	Mistrust	45	[新聞]北市女自覺罹肺炎求快篩遭拒 PTT推文「	PTT	八卦板	女子擔心自己罹肺炎 求快篩遭拒	1321
272	2020-03-12	A-6	Without fear	45	《口罩實名制2.0試營運》 就在今天！	FACEBOOK	ibon 便利生活站	口罩實名制2.0 民眾支持	737
273	2020-03-12	A-5	Susceptibility	45	今新增1確診！案49曾旅遊愛爾蘭疑境外	FACEBOOK	三立新聞	新增案例 民眾慌	488
274	2020-03-12	A-5	Susceptibility	45	【完整版上集】驚!湯姆漢克.NBA兩球星確診重量級名人也躲不過病毒?少康戰情室20200312	YOUTUBE	少康戰情室	NBA球星、湯姆漢克斯確診	1615
275	2020-03-13	A-4	Uncertainty	27	質疑美軍帶病毒到武漢陸外交部發言人開嗆	Yahoo news	TVBS新聞網	中國質疑肺炎病毒源自美國	913
276	2020-03-13	A-5	Susceptibility	27	【#PLive】台灣新增1確診！各國使節	FACEBOOK	The News Lens 關鍵評論網	新增在台美國人案例	4
277	2020-03-13	A-4	Uncertainty	27	扯！中外交部趙立堅：可能是美軍把疫情帶到武漢	LINE TODAY	國際	中國外交部質疑病毒來自美國	2505
278	2020-03-13	A-5	Susceptibility	27	[爆卦]巴西總統武漢肺炎確診陽性	PTT	八卦板	巴西總統確診	410
279	2020-03-13	A-5	Susceptibility	27	歐洲45國淪陷! 1天增近5千例 疫情大爆發北歐也拉警報?	YOUTUBE	少康戰情室	歐洲45國1天增近5千例 北歐也拉警報	1526
280	2020-03-13	A-5	Susceptibility	27	【這是一場達爾文物競天擇的防疫】	FACEBOOK	QQmei	英國佛系防疫	1352
281	2020-03-14	A-1	Mistrust	24	譚德塞大讚日本「防疫做得好」因安倍海捐47億給WHO	LINE TODAY	國際	民眾質疑譚德塞讚日本原因為安倍捐47億給WHO	1705
282	2020-03-14	A-2	Severity	24	【完整版中集】義大利死亡人數創新高.致死率7.1%疫情延燒每況愈下?TVBS戰情室決戰新政局20200314	YOUTUBE	少康戰情室	義大利死亡人數創新高.致死率7.1%	1540
283	2020-03-14	A-2	Severity	24	不只500人死亡？伊朗衛星圖驚見石灰「萬人塚」!【2020聚焦關鍵】周末播出版20200314-2劉寶傑黃文華李奇嶽周百謙黃世聰唐哲翰姚惠珍	YOUTUBE	關鍵時刻	描述伊朗不只500人死亡，驚見萬人塚	877
284	2020-03-15	A-5	Susceptibility	25	新增6例5人出國爽玩惹怒醫師紛開罵「故意要去」？	Yahoo news	Yahoo奇摩（綜合報導）	網友對境外感染移入者一片撻伐聲浪	699
285	2020-03-15	A-5	Susceptibility	25	#衛福編編報報⏲發文時間：2020/0	FACEBOOK	衛生福	新增6例境外移入 民憤怒恐慌	2645
286	2020-03-15	A-5	Susceptibility	25	[爆卦]案54一開始騙公司是國內旅遊	PTT	八卦板	案54明知故犯出國遊玩 民眾撻伐	510
287	2020-03-15	A-5	Susceptibility	25	北部男高中生赴希臘確診武肺 教育部：全班停課14天	LINE TODAY	國內	高中生確診 全班停課檢疫	1231
288	2020-03-15	A-6	Without fear	25	[問卦]阿聯酋停飛台灣卻無視其他歐洲嚴重城的卦	PTT	八卦板	阿聯酋停飛	570
289	2020-03-15	A-2	Severity	25	【TVBS新聞精華】20200315義大利市長染疫逝傳英國女王搬離白金漢宮	YOUTUBE	TVBS NEWS	義大利市長病逝	542
290	2020-03-16	A-1	Mistrust	24	歐美日韓病毒不攻擊台灣人？ 台灣至今，	FACEBOOK	黃智賢世界	質疑政府為何只禁止陸港澳入境	490
291	2020-03-16	A-3	Loss of control	24	[爆卦]英國物競天擇適者生存賽正式開打!!!	PTT	八卦板	英國民眾搶物資	710
292	2020-03-16	A-5	Susceptibility	24	今天新增8確診個案，均於國外被感染	LINE TODAY	武漢肺	新增8例境外移入 民憤怒恐慌	2192
293	2020-03-16	A-6	Without fear	24	防新冠肺炎行政院決議高中以下師生禁出國至本學期上課日截止	Yahoo news	Yahoo奇摩（即時新聞）	高中以下師生禁出國	942
294	2020-03-16	A-6	Without fear	24	[新聞]大專院校首例！中原大學24日起全採「類非	PTT	八卦板	中原大學採類非同步遠距教學 民眾支持	171
295	2020-03-16	A-4	Uncertainty	24	[新聞]金融圈確診傳言滿天飛四公司急發聲明自	PTT	八卦板	金融公司員工疑似確診	79
296	2020-03-16	A-5	Susceptibility	24	很多國家開始管制交通，但我們還有團在外面	FACEBOOK	udn.com 聯合新聞網	民眾撻伐出國遊玩者	1017
297	2020-03-16	A-6	Without fear	24	[新聞]快訊／三級警告地區硬要去 陳時中：取消	PTT	八卦板	民眾支持政府開罰	919
298	2020-03-17	A-5	Susceptibility	22	新增10境外移入個案6人為旅行團群聚感染	LINE TODAY	武漢肺炎	新增10例境外移入 民憤怒恐慌	2204
299	2020-03-17	A-5	Susceptibility	22	揪團出國里長抵台！哽咽：「我不知道做錯什麼」	LINE TODAY	國內	民眾撻伐出國里長	2042
300	2020-03-17	A-5	Susceptibility	22	盧禮勇落跑一次就算了，第二次還光明正大	FACEBOOK	Yahoo!奇摩新聞	盧禮勇居家檢疫逃跑二次 民眾怒	1080
301	2020-03-17	A-1	Mistrust	22	武漢肺炎》阿中生氣了！媒體質疑台灣疫情造假陳時中罕見動怒反駁	Yahoo news	新頭殼newtalk	中時質疑政府數據造假	504
302	2020-03-17	A-4	Uncertainty	22	快訊》成功大學出現疑似病例籲500生勿	FACEBOOK	停班停課最新通知	成大疑似有確診者	727
303	2020-03-17	A-6	Without fear	22	禁學生出國不夠 侯友宜加碼所有民眾都不應出國	LINE TODAY	生活	侯友宜籲所有民眾都不應出國	825
304	2020-03-17	A-5	Susceptibility	22	#Der編：難道台灣也要鎖國了？😰 【東	FACEBOOK	東森新聞	台灣鎖國	595
305	2020-03-18	A-5	Susceptibility	27	#衛福編編報報⏲發文時間：2020/0	FACEBOOK	衛生福利部	新增23例民憤怒恐慌	1557
306	2020-03-18	A-6	Without fear	27	非常時期，國境管制再升級！	FACEBOOK	蔡英文 Tsai Ing-wen	全面提高國境管制及防疫措施的標準	2830
307	2020-03-18	A-5	Susceptibility	27	台灣確診人數來到3位數！	FACEBOOK	TVBS 新聞	台灣確診人數破百	2319
308	2020-03-18	A-6	Without fear	27	疫情讓我看清了一件事 I What Covid-19 has taught us	YOUTUBE	杨家成MrYang	疫情使亞洲人在美國遭受歧視	2182
309	2020-03-18	A-6	Without fear	27	嗆川普稱「中國肺炎」遭網友反駁 林書豪怒：稱新冠肺炎或COVID-19很難？	LINE TODAY	國際	林書豪譴責因新冠肺炎造成的種族歧視情形	1525
310	2020-03-19	A-5	Susceptibility	36	Fw:[討論]肺炎停課高中生心聲：不只肺炎會殺人	PTT	八卦板	停課高中受社會歧視	941
311	2020-03-19	A-6	Without fear	36	盡量買，貨很多。 多消費，也要多吃蔬果！	FACEBOOK	蘇貞昌	呼籲民眾物資充足	3186
312	2020-03-19	A-1	Mistrust	36	台灣每週進貢10萬個口罩 台灣果然是美	FACEBOOK	黃智賢	質疑政府口罩政策	1558
313	2020-03-19	A-5	Susceptibility	36	Re:[新聞]不要回來！陳時中籲海外留學生先別返台	PTT	八卦板	回台留學生不滿社會歧視	1133
314	2020-03-20	A-5	Susceptibility	28	3月的時候去美國玩？ #新冠肺炎疫情→h	FACEBOOK	TVBS 新聞	民怨張上淳而疫情緊張時刻出國	91
315	2020-03-20	A-5	Susceptibility	28	[新聞]快訊／中研院1人確診武漢肺炎！16接觸者	PTT	八卦板	中研院新增案例 民憂心	189
316	2020-03-20	A-5	Susceptibility	28	台灣新增27例繃緊神經加州「封城」美金融、科技引擎熄火全球窒息	YOUTUBE	關鍵時刻	民撻伐出國旅遊者	831
317	2020-03-20	A-5	Susceptibility	28	台中逢甲也傳出案例了	FACEBOOK	蘋果新聞網	台中出現確診患者 民恐懼	772
318	2020-03-20	A-5	Susceptibility	28	今天新增27例	FACEBOOK	ETtoday新聞雲	新增多起境外移入 民眾憤怒	975
319	2020-03-20	A-2	Severity	28	【LIVE】0320疾管署說明武漢肺炎最	FACEBOOK	蘋果新聞網	台灣第二起死亡案例	918
320	2020-03-20	A-1	Mistrust	28	交通部加碼100億紓困直接發給旅行社與員工救命錢	Yahoo news	Yahoo奇摩（即時新聞）	民不滿政府對旅遊業的補助政策	719
321	2020-03-21	A-5	Susceptibility	27	[新聞]案134「工作直接面對民」指揮中心不擬公布	PTT	八卦板	確診案例接觸者眾多 民眾懼	399
322	2020-03-22	A-5	Susceptibility	28	[爆卦] 0322 CECC疫情指揮中心記者會摘要	PTT	八卦板	台灣新增16案例+3/24-4/7全面禁止來台轉機	1257
323	2020-03-22	A-5	Susceptibility	28	安捏防疫就對了，安安出門必備防疫小物！	FACEBOOK	潘孟安	屏東首例確診+防疫教學	550
324	2020-03-23	A-5	Susceptibility	25	[爆卦] 武漢肺炎 確診+26	PTT	八卦板	台灣單日新增26確診案例	1069
325	2020-03-23	A-5	Susceptibility	25	環保署員工確診還上班！防疫現新破口？指揮中心說明	FACEBOOK	三立新聞	查獲居家檢疫者在夜店、養生館、賭場等地出入；環保署確診員工上班	543
326	2020-03-24	A-2	Severity	24	82天就有35萬人染疫，1.6萬人不幸喪命	FACEBOOK	即新聞	全球35萬人染疫1.6萬死「只花82天」 譚德塞主張發起進攻：疫情正在加速	815
327	2020-03-24	A-5	Susceptibility	24	[爆卦] 武漢肺炎 +20確診	PTT	八卦板	台單日確診21例	911
328	2020-03-24	A-6	Without fear	24	武漢肺炎逾16000死》傳染途徑、預防措施看這裡	自由電子報	生活	防疫補償金3/23開始受理，隔離照顧者3/31開始受理	911
329	2020-03-24	A-6	Without fear	24	行政院宣布：個人所得稅最長可申請緩繳1年或分3年繳	LINE TODAY	國內	政院宣布所得稅可延繳	328
330	2020-03-24	A-5	Susceptibility	24	[新聞]北市府要全民協尋「陳冊」北京返台落跑 手	PTT	八卦板	居家檢疫者陳冊失聯	1169
331	2020-03-25	A-5	Susceptibility	24	[爆卦] 武漢肺炎 +19（均境外輸入）	PTT	八卦板	台國內新增19例境外移入確診；指揮中心建議百人以上公眾集會活動停辦	805
332	2020-03-25	A-6	Without fear	24	口罩網購第二波超順暢！三小時58.7萬人預購成功	Yahoo news	聯合新聞	口罩預購第二波開跑，系統運行順暢	17
333	2020-03-25	A-6	Without fear	24	#沃草快訊 #武漢肺炎 新增19+1例	FACEBOOK	沃草 Watchout	指揮中心：醫療照護檢疫管理政策加強	6
334	2020-03-25	A-5	Susceptibility	24	新冠肺炎2機師2空服染疫 指揮中心觀察檢討機組	Yahoo news	Yahoo奇摩（即時新聞）	航空從業人員已四名確診，指揮中心將觀察與檢討機組檢疫規定	58
335	2020-03-25	A-6	Without fear	24	癮君子抱怨「我不是來戒煙」 武漢包機361人離開檢疫所	LINE TODAY	生活	第二批武漢包機返台361人解除隔離	509
336	2020-03-26	A-5	Susceptibility	24	留學生很無奈，說乖乖配合、做再多保護也會	FACEBOOK	udn.com	留學生確診被罵翻惹議	4014
337	2020-03-26	A-1	Mistrust	24	憤怒指數爆表！全球逾50萬人連署 要譚德塞下台	Yahoo news	Yahoo奇摩（即時新聞）	全球50萬聯署要求譚德塞下台	931
338	2020-03-26	A-5	Susceptibility	24	台灣新冠肺炎今新增17例 15境外移入2本土累計25	Yahoo news	Yahoo奇摩（即時新聞）	台新增17例確診	326
339	2020-03-26	A-5	Susceptibility	24	【滯留湖北台人包機預計月底返台 指揮中心	FACEBOOK	TVBS 新聞	滯留湖北台人包機預計月底返台	351
340	2020-03-26	A-5	Susceptibility	24	政大交換生患武肺！54師生居家檢疫 校長說話了	Yahoo news	東森新聞	政大1交換生確診武肺	59
341	2020-03-27	A-6	Without fear	29	政府決定不發了，你同意嗎？ #英國 #	Yahoo news	Yahoo奇摩新聞	英國情侶損台形象，政府決定不發補償金	4031
342	2020-03-27	A-6	Without fear	29	巴國國會議員公開放話，要求我國加碼捐贈2	Yahoo news	Yahoo奇摩新聞	巴拉圭要求我國加碼捐贈200台人工呼吸器	7229
343	2020-03-27	A-1	Mistrust	29	哇噻！怪台灣嘍？ #譚德塞 #武漢肺炎	Yahoo news	Yahoo奇摩新聞	譚德塞遭轟不適任，反怪台網軍攻擊	2493
344	2020-03-27	A-6	Without fear	29	美國武漢肺炎確診數超越中國！美各界擬向中咎責求償 武漢殯儀館骨灰盒數量藏玄機...│主播 鄧崴│【17追新聞】20200327│三立iNEWS	YOUTUBE	三立財經台 CH88	美武肺確診數超越中國，擬控中國	2404
345	2020-03-27	A-5	Susceptibility	29	[爆卦]武漢肺炎確診+15	PTT	八卦板	新增確診15例	492
346	2020-03-27	A-6	Without fear	29	中央流行疫情指揮中心公布新增15例武漢肺	FACEBOOK	PNN 公視新聞網	指揮中心加強雇主申請移工相關規定	30
347	2020-03-27	A-6	Without fear	29	武漢肺炎》第二輪口罩線上預購達163萬人！陳時	LINE TODAY	生活	第二輪口罩3/25開始，至今預購達163萬人	94
348	2020-03-27	A-4	Uncertainty	29	「已經有抗體，竟然還測得到病毒！」 張上淳：從未看過如此不尋常的事	Yahoo news	CTWANT	病患體內出現抗體，但呼吸道仍有病毒，不尋常	417
349	2020-03-27	A-6	Without fear	29	#新聞空勤組員防疫新禁令！貨機3天、客機5天內禁外出	Dcard forum	航空	國籍航空公司實施機組人員防疫健康管控措施作業原則修訂	1
350	2020-03-28	A-5	Susceptibility	33	[爆卦]武漢肺炎確診+16	PTT	八卦板	台新增確診16案例	844
351	2020-03-28	A-2	Severity	33	【武漢肺炎】西班牙「紅公主」感染不治享壽86歲 全球首宗王室死亡病例	LINE TODAY	國際	西班牙王室成員病逝，為全球首宗王室成員死亡案例	210
352	2020-03-28	A-5	Susceptibility	33	武漢肺炎》檢疫趴趴跑挨罰30萬元 夫妻倆竟落跑出	LINE TODAY	國內	台中夫妻居家檢疫擅離挨罰30萬，竟落跑出境	2686
353	2020-03-29	A-2	Severity	26	[新聞]新冠肺炎死亡再增一例案108奧捷團40多	PTT	八卦板	新冠肺炎死亡再增一例	867
354	2020-03-29	A-5	Susceptibility	26	新增15例確診 14例境外移入、1例本土	LINE TODAY	武漢肺炎	新增確診15例	515
355	2020-03-29	A-5	Susceptibility	26	第三批武漢「類包機」今22:20落地後	FACEBOOK	三立新聞	第三批武漢類包機今晚返台	820
356	2020-03-29	A-6	Without fear	26	追隨InstagramMedical	FACEBOOK	Medical Inspire 醫．思維	為應付美國疫情，美向全球醫生招手	578
357	2020-03-29	A-2	Severity	26	[新聞]世界首例！冰島出現「雙重新冠病毒感染	PTT	八卦板	冰島一病患體內出現兩種新冠肺炎病毒	568
358	2020-03-29	A-5	Susceptibility	26	查不出感染源恐疑社區感染？今明晚第三批武	FACEBOOK	三立新聞	全球肺炎確診案例破61萬	457
359	2020-03-29	A-5	Susceptibility	26	拖太久接觸者抓不出來...這名本土案例從	FACEBOOK	udn.com聯合新聞網	案268病患228即有症狀，3/28確診，曾至金山老街	300

## Sheet: Google trend- face masks
Data	Google search query volume of face masks	rolling 3-days average
2020-12-31	1
2020-01-01	0.5
2020-01-02	1	0.833333
2020-01-03	1	0.833333
2020-01-04	1	1
2020-01-05	1	1
2020-01-06	1	1
2020-01-07	1	1
2020-01-08	1	1
2020-01-09	1	1
2020-01-10	1	1
2020-01-11	1	1
2020-01-12	0.5	0.833333
2020-01-13	1	0.833333
2020-01-14	1	0.833333
2020-01-15	1	1
2020-01-16	1	1
2020-01-17	1	1
2020-01-18	1	1
2020-01-19	1	1
2020-01-20	2	1.33333
2020-01-21	11	4.66667
2020-01-22	16	9.66667
2020-01-23	14	13.6667
2020-01-24	11	13.6667
2020-01-25	17	14
2020-01-26	27	18.3333
2020-01-27	43	29
2020-01-28	72	47.3333
2020-01-29	85	66.6667
2020-01-30	100	85.6667
2020-01-31	74	86.3333
2020-02-01	60	78
2020-02-02	54	62.6667
2020-02-03	70	61.3333
2020-02-04	52	58.6667
2020-02-05	46	56
2020-02-06	67	55
2020-02-07	56	56.3333
2020-02-08	45	56
2020-02-09	40	47
2020-02-10	37	40.6667
2020-02-11	30	35.6667
2020-02-12	28	31.6667
2020-02-13	29	29
2020-02-14	25	27.3333
2020-02-15	24	26
2020-02-16	26	25
2020-02-17	28	26
2020-02-18	27	27
2020-02-19	25	26.6667
2020-02-20	26	26
2020-02-21	27	26
2020-02-22	24	25.6667
2020-02-23	22	24.3333
2020-02-24	21	22.3333
2020-02-25	24	22.3333
2020-02-26	25	23.3333
2020-02-27	23	24
2020-02-28	21	23
2020-02-29	20	21.3333
2020-03-01	22	21
2020-03-02	26	22.6667
2020-03-03	18	22
2020-03-04	19	21
2020-03-05	26	21
2020-03-06	26	23.6667
2020-03-07	26	26
2020-03-08	29	27
2020-03-09	26	27
2020-03-10	25	26.6667
2020-03-11	26	25.6667
2020-03-12	46	32.3333
2020-03-13	27	33
2020-03-14	24	32.3333
2020-03-15	24	25
2020-03-16	24	24
2020-03-17	23	23.6667
2020-03-18	27	24.6667
2020-03-19	37	29
2020-03-20	28	30.6667
2020-03-21	28	31
2020-03-22	29	28.3333
2020-03-23	25	27.3333
2020-03-24	25	26.3333
2020-03-25	40	30
2020-03-26	37	34
2020-03-27	29	35.3333
2020-03-28	33	33
2020-03-29	26	29.3333
